# Supplementary material for: Ovarian Mesonephric-like Adenocarcinoma: Its Prevalence in a Japanese High-Volume Cancer Center and a Literature Review on Therapeutic Targets
Source: Curr Oncol. 2024 Aug 30;31(9):5107–20. doi: 10.3390/curroncol31090378 (PMC11430596; doi:10.3390/curroncol31090378)
Supplement: Supplementary file 1 [file curroncol-31-00378-s001.zip]

Archive with 1 entries (1 files):
- curroncol-3176918-Supplementary.pdf
